# Supplementary material for: Aminopropyltriethoxysilane (APTES)-Modified Nanohydroxyapatite (nHAp) Incorporated with Iron Oxide (IO) Nanoparticles Promotes Early Osteogenesis, Reduces Inflammation and Inhibits Osteoclast Activity
Source: Materials (Basel). 2022 Mar 11;15(6):2095. doi: 10.3390/ma15062095 (PMC8953252; doi:10.3390/ma15062095)
Supplement: Supplementary file 1 [file materials-15-02095-s001.zip]

Archive with 1 entries (1 files):
- materials-1572800-supplementary.pdf
